# Supplementary material for: Viral community diversity in the rhizosphere of the foundation salt marsh plant Spartina alterniflora
Source: mSphere. 2025 Oct 2;10(10):e00234-25. doi: 10.1128/msphere.00234-25 (PMC12570469; doi:10.1128/msphere.00234-25)
Supplement: Table S2 — Biogeochemical properties of host orders. [file msphere.00234-25-s0002.xls]

## Sheet: SupplTable2
Table S2: Biogeochemical Properties of Host Orders
Host Order	sulfur oxidizing	sulfate reducing	iron oxidizing	nitrifying
Rhodospirillales	1	0	1	0
Desulfobacterales	0	1	0	0
Flavobacteriales	0	0	0	0
Pseudomonadales	0	0	0	0
Pelagibacterales	0	0	0	0
Sphingomonadales	0	0	0	0
Rhodobacterales	1	0	1	0
Thermodesulfovibrionales	0	0	0	0
Burkholderiales	1	0	1	0
Bacteroidales	0	0	0	0
Enterobacterales	0	0	0	0
Hyphomicrobiales	1	0	1	0
Bacillales	1	0	0	0
Synechococcales	0	0	0	0
Sphingobacteriales	0	0	0	0
Thiohalomonadales	0	0	0	0
Micrococcales	0	0	1	0
Cytophagales	0	0	0	0
Terriglobales	0	0	0	0
Mycobacteriales	0	0	0	0
Eubacteriales	1	1	1	0
Campylobacterales	1	1	0	0
